# Supplementary material for: Characterisation of Non-Pathogenic Premutation-Range Myotonic Dystrophy Type 2 Alleles
Source: J Clin Med. 2021 Aug 31;10(17):3934. doi: 10.3390/jcm10173934 (PMC8432210; doi:10.3390/jcm10173934)
Supplement: Supplementary file 1 [file jcm-10-03934-s001.zip]

Archive with 1 entries (1 files):
- jcm-1311152-supplementary.pdf
